# Supplementary material for: Performance of Washing-Free Printing of Disperse Dye Inks: Influence of Water-Borne Polymers
Source: Polymers (Basel). 2022 Oct 12;14(20):4277. doi: 10.3390/polym14204277 (PMC9610862; doi:10.3390/polym14204277)
Supplement: Supplementary file 1 [file polymers-14-04277-s001.zip]

Archive with 1 entries (1 files):
- polymers-1912070-supplementary.pdf
